# Supplementary material for: Statistical Study of Low-Intensity Single-Molecule Recognition Events Using DeepTipTM Probes: Application to the Pru p 3-Phytosphingosine System
Source: Biomimetics (Basel). 2023 Dec 8;8(8):595. doi: 10.3390/biomimetics8080595 (PMC10742132; doi:10.3390/biomimetics8080595)
Supplement: Supplementary file 1 [file biomimetics-08-00595-s001.zip]

Archive with 1 entries (1 files):
- biomimetics-2707781-supplementary.pdf
